# Supplementary material for: The Primary Irradiation Damage of Hydrogen-Accumulated Nickel: An Atomistic Study
Source: Materials (Basel). 2023 Jun 9;16(12):4296. doi: 10.3390/ma16124296 (PMC10304727; doi:10.3390/ma16124296)
Supplement: Supplementary file 1 [file materials-16-04296-s001.zip]

Archive with 1 entries (1 files):
- materials-2409758-supplementary.pdf
